# Supplementary material for: Pharmacokinetic/Pharmacodynamic Based Breakpoints of Polymyxin B for Bloodstream Infections Caused by Multidrug-Resistant Gram-Negative Pathogens
Source: Front Pharmacol. 2022 Jan 4;12:785893. doi: 10.3389/fphar.2021.785893 (PMC8763792; doi:10.3389/fphar.2021.785893)
Supplement: Supplementary file 1 [file DataSheet1.zip › Table 2.XLSX]

## Sheet: Sheet1
Table S3. The PTA for different dosage regimens of polymyxin B against P. aeruginosa, A. baumannii and K. pneumoniae
				MIC (mg/L)
P. aeruginosa	Dosage regimen	PK/PD target		0.06	0.125	0.25	0.5	1	2	4	8	16	32	64
	0.42 mg/kg 1-h infusion q12h	10	PTA(%)	99.9983	99.9964	99.9928	99.9859	79.6063	0	0	0	0	0	0
		13.5	PTA(%)	99.9977	99.9952	99.9904	99.9812	3.45974	0	0	0	0	0	0
	0.75 mg/kg 1-h infusion q12h	10	PTA(%)	99.999	99.998	99.9959	99.9919	99.9842	42.2498	0	0	0	0	0
		13.5	PTA(%)	99.9987	99.9973	99.9946	99.9892	99.96	0.26	0	0	0	0	0
	1 mg/kg 1-h infusion q12h	10	PTA(%)	99.9993	99.9985	99.997	99.994	99.9883	99.08	0.02	0	0	0	0
		13.5	PTA(%)	99.999	99.998	99.996	99.9921	99.9843	39.3662	0	0	0	0	0
	1.25 mg/kg 1-h infusion q12h	10	PTA(%)	99.9994	99.9987	99.9975	99.995	99.9902	99.9808	3.56023	0	0	0	0
		13.5	PTA(%)	99.9992	99.9983	99.9967	99.9934	99.9869	95.0885	0	0	0	0	0
	1.5 mg/kg 2-h infusion q12h	10	PTA(%)	99.9995	99.999	99.998	99.996	99.9921	99.9846	42.0789	0	0	0	0
		13.5	PTA(%)	99.9994	99.9987	99.9973	99.9947	99.9895	99.96	0.3	0	0	0	0
				MIC (mg/L)
A. baumannii	Dosage regimen	PK/PD target		0.06	0.125	0.25	0.5	1	2	4	8	16	32	64
	0.42 mg/kg 1-h infusion q12h	13.9	PTA(%)	99.9976	99.995	99.9902	99.9806	1.90916	0	0	0	0	0	0
		17.6	PTA(%)	99.997	99.9938	99.9876	97.5033	0	0	0	0	0	0	0
	0.75 mg/kg 1-h infusion q12h	13.9	PTA(%)	99.9986	99.9972	99.9944	99.9889	99.8912	0.12	0	0	0	0	0
		17.6	PTA(%)	99.9983	99.9965	99.993	99.9861	82.0811	0	0	0	0	0	0
	1 mg/kg 1-h infusion q12h	13.9	PTA(%)	99.999	99.9979	99.9959	99.9918	99.9839	30.0283	0	0	0	0	0
		17.6	PTA(%)	99.9988	99.9974	99.9948	99.9897	99.98	0.423269	0	0	0	0	0
	1.25 mg/kg 1-h infusion q12h	13.9	PTA(%)	99.9992	99.9983	99.9966	99.9932	99.9866	92.0885	0	0	0	0	0
		17.6	PTA(%)	99.999	99.9978	99.9957	99.9915	99.9831	26.0874	0	0	0	0	0
	1.5 mg/kg 2-h infusion q12h	13.9	PTA(%)	99.9993	99.9986	99.9973	99.9946	99.9892	99.86	0.14	0	0	0	0
		17.6	PTA(%)	99.9992	99.9983	99.9966	99.9932	99.9865	82.0196	0	0	0	0	0
				MIC (mg/L)
K. pneumoniae	Dosage regimen	PK/PD target		0.06	0.125	0.25	0.5	1	2	4	8	16	32	64
	0.42 mg/kg 1-h infusion q12h	17.4	PTA(%)	99.997	99.9938	99.9878	98.1	0	0	0	0	0	0	0
	0.75 mg/kg 1-h infusion q12h	17.4	PTA(%)	99.9983	99.9965	99.9931	99.9862	84.7848	0	0	0	0	0	0
	1 mg/kg 1-h infusion q12h	17.4	PTA(%)	99.9988	99.9974	99.9949	99.9899	99.98	0.56	0	0	0	0	0
	1.25 mg/kg 1-h infusion q12h	17.4	PTA(%)	99.999	99.9979	99.9957	99.9915	99.9833	29.7671	0	0	0	0	0
	1.5 mg/kg 2-h infusion q12h	17.4	PTA(%)	99.9992	99.9983	99.9966	99.9932	99.9866	84.2883	0	0	0	0	0
